# Supplementary material for: Development of Pectin and Poly(vinyl alcohol)-Based Active Packaging Enriched with Itaconic Acid and Apple Pomace-Derived Antioxidants
Source: Antioxidants (Basel). 2022 Aug 31;11(9):1729. doi: 10.3390/antiox11091729 (PMC9495313; doi:10.3390/antiox11091729)
Supplement: Supplementary file 1 [file antioxidants-11-01729-s001.zip]

Archive with 1 entries (1 files):
- antioxidants-1884125-supplementary.pdf
